# Supplementary material for: A Variant in Genes of the NPY System as Modifier Factor of Machado-Joseph Disease in the Chinese Population
Source: Front Aging Neurosci. 2022 Feb 3;14:822657. doi: 10.3389/fnagi.2022.822657 (PMC8851415; doi:10.3389/fnagi.2022.822657)
Supplement: Supplementary file 1 [file Table_1.XLSX]

## Sheet: control
number	gender	age	rs2234759	rs3037354	rs16139	rs11100494
sample1	F	67	GA	TG	T	CA
sample2	F	72	GA	TG	T	C
sample3	F	66	G	TG	T	A
sample4	F	65	G	TG.DEL	T	C
sample5	M	76	GA	TG	T	C
sample6	M	55	G	TG.DEL	T	C
sample7	F	69	A	TG	T	CA
sample8	F	75	G	DEL	T	CA
sample9	F	58	A	TG.DEL	T	C
sample10	M	63	A	TG	T	C
sample11	F	72	GA	TG	T	C
sample12	F	63	G	TG.DEL	T	C
sample13	F	68	A	DEL	T	C
sample14	F	70	GA	DEL	T	CA
sample15	M	66	GA	TG	T	C
sample16	M	62	GA	DEL	T	C
sample17	F	72	G	TG.DEL	T	C
sample18	M	55	A	TG.DEL	T	C
sample19	F	56	GA	TG.DEL	T	CA
sample20	M	59	GA	TG.DEL	T	C
sample21	M	61	G	TG	T	C
sample22	M	72	G	TG	T	C
sample23	M	56	G	TG	T	C
sample24	M	63	GA	TG.DEL	T	C
sample25	M	60	GA	TG	T	CA
sample26	M	67	GA	TG	T	CA
sample27	F	70	GA	TG.DEL	T	C
sample28	F	53	G	TG	T	C
sample29	M	19	A	TG.DEL	T	C
sample30	F	29	A	DEL	T	C
sample31	M	35	G	TG	T	CA
sample32	F	66	GA	TG	T	C
sample33	F	66	G	TG	T	CA
sample34	F	35	GA	TG.DEL	T	CA
sample35	M	15	GA	TG	T	C
sample36	F	38	G	TG	T	CA
sample37	M	38	GA	TG.DEL	T	C
sample38	F	23	GA	TG.DEL	T	CA
sample39	M	27	G	TG.DEL	T	C
sample40	M	27	G	TG	T	C
sample41	F	63	A	TG	T	C
sample42	F	47	A	TG	T	CA
sample43	F	43	A	TG	T	C
sample44	F	66	G	TG	T	C
sample45	F	12	G	TG.DEL	T	C
sample46	F	27	GA	TG	T	CA
sample47	M	44	GA	TG.DEL	T	C
sample48	F	26	GA	TG.DEL	T	C
sample49	M	22	GA	TG	T	CA
sample50	F	77	A	TG	T	C
sample51	F	32	GA	TG.DEL	T	C
sample52	M	24	A	TG.DEL	T	CA
sample53	M	66	GA	TG	T	C
sample54	F	53	GA	TG.DEL	T	C
sample55	F	59	A	TG	T	C
sample56	M	76	GA	TG.DEL	T	C
sample57	M	79	G	TG.DEL	T	C
sample58	M	48	A	TG	T	CA
sample59	F	49	GA	DEL	T	C
sample60	M	18	G	DEL	T	C
sample61	M	27	G	DEL	T	A
sample62	F	62	A	TG	T	C
sample63	M	27	A	TG	T	CA
sample64	M	17	A	TG	T	C
sample65	M	25	A	TG	T	C
sample66	F	78	GA	TG.DEL	T	C
sample67	F	25	GA	TG	T	C
sample68	M	39	GA	TG.DEL	T	C
sample69	F	65	A	DEL	T	CA
sample70	F	43	GA	TG	T	C
sample71	M	37	GA	DEL	T	A
sample72	M	20	A	TG	T	C
sample73	M	27	GA	TG	T	C
sample74	F	61	G	DEL	T	C
sample75	M	21	A	TG.DEL	T	CA
sample76	F	33	GA	TG.DEL	T	C
sample77	F	74	A	TG	T	C
sample78	F	23	GA	TG.DEL	T	C
sample79	F	68	G	TG.DEL	T	C
sample80	M	16	GA	TG	T	CA
sample81	M	23	G	TG.DEL	T	C
sample82	M	18	A	TG.DEL	T	C
sample83	M	29	G	DEL	T	C
sample84	M	39	G	TG	T	C
sample85	F	31	GA	DEL	T	C
sample86	M	32	A	TG.DEL	T	C
sample87	F	39	A	TG.DEL	T	C
sample88	M	27	GA	TG	T	CA
sample89	F	81	A	TG.DEL	T	CA
sample90	F	67	GA	TG	T	C
sample91	M	30	GA	TG.DEL	T	CA
sample92	M	25	G	TG.DEL	T	C
sample93	M	35	GA	TG	T	CA
sample94	F	61	GA	TG.DEL	T	C
sample95	M	23	GA	TG	T	C
sample96	M	52	GA	TG.DEL	T	C
sample97	F	77	A	TG.DEL	T	C
sample98	M	25	GA	TG.DEL	T	C
sample99	F	33	A	TG.DEL	T	CA
sample100	M	20	GA	TG.DEL	T	C
sample101	M	37	GA	TG	T	CA
sample102	F	27	A	TG.DEL	T	CA
sample103	F	20	GA	TG.DEL	T	A
sample104	M	21	A	TG.DEL	T	C
sample105	F	56	GA	TG	T	C
sample106	M	75	G	TG.DEL	T	C
sample107	F	58	GA	TG.DEL	T	C
sample108	F	66	GA	TG	T	CA
sample109	F	14	G	DEL	T	C
sample110	F	16	G	TG.DEL	T	CA
sample111	F	13	A	TG.DEL	T	C
sample112	M	18	GA	TG	T	CA
sample113	F	15	GA	TG.DEL	T	C
sample114	F	19	GA	DEL	T	C
sample115	M	17	GA	TG	T	C
sample116	M	15	GA	TG.DEL	T	C
sample117	M	13	G	DEL	T	C
sample118	M	14	GA	DEL	T	C
sample119	M	14	A	TG.DEL	T	C
sample120	M	23	GA	TG	T	CA
sample121	M	23	GA	DEL	T	CA
sample122	F	10	GA	TG.DEL	T	C
sample123	M	15	G	TG.DEL	T	C
sample124	F	16	GA	TG	T	CA
sample125	F	16	G	TG	T	C
sample126	F	15	G	DEL	T	C
sample127	F	25	G	TG	T	C
sample128	M	27	G	DEL	T	C
sample129	F	24	GA	TG.DEL	T	CA
sample130	F	37	GA	TG	T	C
sample131	M	34	GA	TG.DEL	T	C
sample132	M	31	G	TG.DEL	T	C
sample133	F	25	GA	TG.DEL	T	CA
sample134	F	17	GA	DEL	T	CA
sample135	M	26	G	TG.DEL	T	C
sample136	F	28	GA	TG.DEL	T	C
sample137	F	36	GA	TG.DEL	T	C
sample138	M	17	GA	TG.DEL	T	CA
sample139	M	27	A	TG.DEL	T	C
sample140	M	27	G	DEL	T	C
sample141	M	26	G	DEL	T	C
sample142	F	70	A	TG	T	C
sample143	F	56	G	TG.DEL	T	C
sample144	F	65	A	TG.DEL	T	C
sample145	M	57	A	TG	T	C
sample146	F	28	GA	TG.DEL	T	C
sample147	F	25	A	TG.DEL	T	CA
sample148	F	14	A	TG	T	CA
sample149	F	12	GA	DEL	T	C
sample150	F	13	GA	TG.DEL	T	C
sample151	F	13	GA	TG.DEL	T	CA
sample152	F	15	GA	TG.DEL	T	CA
sample153	F	26	G	TG	T	C
sample154	F	11	GA	TG	T	C
sample155	F	13	A	TG.DEL	T	CA
sample156	F	11	GA	TG	T	CA
sample157	M	29	A	TG.DEL	T	C
sample158	M	60	GA	TG	T	C
sample159	M	62	A	TG.DEL	T	C
sample160	F	60	GA	TG	T	C
sample161	M	60	G	TG	T	CA
sample162	M	15	A	DEL	T	CA
sample163	F	51	GA	DEL	T	CA
sample164	M	53	GA	TG	T	C
sample165	M	63	GA	TG	T	C
sample166	M	52	GA	TG.DEL	T	C
sample167	F	51	GA	TG	T	C
sample168	F	52	GA	TG	T	C
sample169	M	54	GA	DEL	T	C
sample170	F	51	G	TG.DEL	T	CA
sample171	F	54	GA	TG	T	CA
sample172	F	51	GA	TG.DEL	T	C
sample173	M	55	GA	TG	T	CA
sample174	M	53	A	DEL	T	C
sample175	F	52	GA	TG	T	C
sample176	M	56	A	TG.DEL	T	C
sample177	M	53	A	TG	T	CA
sample178	F	53	GA	TG.DEL	T	C
sample179	F	57	GA	DEL	T	C
sample180	M	58	G	TG.DEL	T	C
sample181	M	60	A	TG.DEL	T	C
sample182	M	53	G	DEL	T	C
sample183	M	58	G	TG	T	C
sample184	F	52	G	TG	T	C
sample185	F	56	GA	TG.DEL	T	C
sample186	M	57	GA	TG.DEL	T	CA
sample187	M	54	A	TG	T	C
sample188	M	55	GA	TG	T	C
sample189	F	61	G	TG	T	C
sample190	F	56	A	TG	T	C
sample191	M	61	GA	TG.DEL	T	CA
sample192	M	60	GA	TG.DEL	T	C
sample193	M	63	G	TG	T	C
sample194	F	60	A	TG	T	C
sample195	M	54	G	TG.DEL	T	CA
sample196	M	52	GA	TG	T	C
sample197	M	60	GA	TG.DEL	T	C
sample198	M	57	A	TG	T	C
sample199	F	55	A	TG	T	C
sample200	M	64	GA	DEL	T	C
sample201	F	53	GA	TG	T	CA
sample202	M	54	G	TG	T	C
sample203	F	58	A	TG.DEL	T	C
sample204	M	52	G	TG.DEL	T	C
sample205	M	54	A	TG.DEL	T	C
sample206	F	56	GA	TG.DEL	T	C
sample207	M	52	GA	TG	T	C
sample208	F	56	GA	TG	T	C
sample209	F	57	G	TG	T	CA
sample210	M	56	G	TG	T	CA
sample211	M	63	GA	TG.DEL	T	C
sample212	M	57	G	TG	T	C
sample213	M	64	G	TG	T	C
sample214	M	62	GA	TG	T	C
sample215	M	63	GA	TG	T	CA
sample216	M	53	GA	TG.DEL	T	C
sample217	M	52	G	TG	T	C
sample218	F	54	GA	TG	T	C
sample219	F	54	A	TG	T	CA
sample220	M	61	G	TG	T	C
sample221	F	61	GA	TG	T	C
sample222	M	55	G	TG.DEL	T	C
sample223	F	65	GA	DEL	T	A
sample224	M	62	A	TG.DEL	T	C
sample225	M	56	G	TG	T	A
sample226	F	54	GA	DEL	T	C
sample227	M	58	GA	DEL	T	C
sample228	M	57	G	TG	T	C
sample229	F	60	GA	TG	T	C
sample230	F	63	GA	TG	T	CA
sample231	F	10	A	TG	T	C
sample232	M	30	GA	TG	T	C
sample233	M	24	GA	TG.DEL	T	C
sample234	F	15	GA	TG	T	CA
sample235	M	23	G	TG	T	C
sample236	F	26	GA	TG	T	C
sample237	F	23	A	TG	T	C
sample238	M	27	A	TG.DEL	T	C
sample239	F	22	G	DEL	T	C
sample240	M	26	GA	TG.DEL	T	C
sample241	M	24	GA	TG.DEL	T	A
sample242	F	27	A	TG	T	C
sample243	M	34	A	TG	T	CA
sample244	M	62	G	TG	T	C
sample245	M	20	G	DEL	T	C
sample246	M	37	GA	TG.DEL	T	C
sample247	F	37	GA	TG	T	C
sample248	F	34	GA	TG.DEL	T	C
sample249	F	14	GA	DEL	T	C
sample250	M	62	GA	DEL	T	C
sample251	M	24	A	TG	T	C
sample252	M	17	GA	TG	T	C
sample253	M	13	GA	TG.DEL	T	C
sample254	F	30	GA	TG.DEL	T	C
sample255	F	22	A	TG.DEL	T	C
sample256	M	13	GA	TG	T	C
sample257	M	30	A	TG.DEL	T	C
sample258	M	45	GA	TG	T	C
sample259	F	37	GA	TG	T	C
sample260	M	15	A	TG.DEL	T	A
sample261	M	11	GA	TG.DEL	T	CA
sample262	F	12	A	TG.DEL	T	CA
sample263	M	14	G	TG.DEL	T	CA
sample264	F	11	GA	TG	T	CA
sample265	F	15	GA	TG	T	C
sample266	M	14	GA	TG	T	A
sample267	F	16	GA	TG.DEL	T	C
sample268	M	16	GA	TG.DEL	T	C
sample269	F	13	GA	TG	T	C
sample270	F	12	GA	TG.DEL	T	C
sample271	F	23	GA	TG	T	CA
sample272	F	26	GA	TG.DEL	T	C
sample273	M	41	A	TG.DEL	T	C
sample274	F	32	GA	TG	T	C
sample275	F	14	A	TG.DEL	T	C
sample276	F	13	GA	DEL	T	C
sample277	F	14	GA	TG	T	CA
sample278	F	12	GA	TG	T	C
sample279	F	13	G	TG	T	CA
sample280	F	23	A	TG	T	A
sample281	F	11	GA	TG	T	C
sample282	F	12	G	TG.DEL	T	C
sample283	F	22	GA	TG.DEL	T	C
sample284	F	29	G	DEL	T	CA
sample285	F	15	G	TG.DEL	T	C
sample286	M	26	G	TG.DEL	T	C
sample287	F	81	GA	DEL	T	C
sample288	F	68	GA	TG	T	CA
sample289	F	58	GA	TG	T	C
sample290	F	67	G	TG.DEL	T	CA
sample291	F	14	GA	TG.DEL	T	A
sample292	F	24	A	TG.DEL	T	CA
sample293	F	26	GA	TG	T	CA
sample294	F	29	A	TG.DEL	T	C
sample295	M	26	GA	TG	T	CA
sample296	M	27	G	TG	T	C
sample297	M	30	GA	TG.DEL	T	C
sample298	M	30	GA	TG.DEL	T	C
sample299	M	65	G	TG.DEL	T	C
sample300	M	77	A	TG	T	C

## Sheet: MJD
sample number	gender	age at onse	age	rs2234759	rs3037354	rs16139	rs11100494	normal CAG	expanded CAG
sample1	M	40	51	GA	TG.DEL	T	C	17	51
sample2	M	38	49	G	TG.DEL	T	C	17	64
sample3	F	45	60	A	TG.DEL	T	C	17	65
sample4	M	54	74	GA	TG	T	CA	17	66
sample5	F	55	60	A	TG.DEL	T	CA	17	68
sample6	M	56	72	A	TG.DEL	T	C	17	68
sample7	M	30	60	A	TG.DEL	T	CA	17	70
sample8	F	51	55	G	TG.DEL	T	C	17	70
sample9	M	30	46	GA	DEL	T	C	17	71
sample10	M	35	45	A	TG	T	C	17	71
sample11	M	35	37	GA	DEL	T	C	17	71
sample12	M	41	46	GA	TG	T	CA	17	71
sample13	F	42	52	G	TG	T	C	17	71
sample14	F	45	47	GA	TG.DEL	T	C	17	71
sample15	M	50	60	GA	TG.DEL	T	C	17	71
sample16	F	32	45	GA	TG.DEL	T	CA	17	72
sample17	M	36	41	GA	TG.DEL	T	C	17	72
sample18	M	38	59	GA	TG.DEL	T	C	17	72
sample19	F	39	43	GA	DEL	T	C	17	72
sample20	F	40	58	GA	TG.DEL	T	CA	17	72
sample21	M	40	44	G	TG.DEL	T	C	17	72
sample22	M	44	47	A	TG.DEL	T	C	17	72
sample23	F	46	52	G	TG	T	C	17	72
sample24	F	49	51	G	TG.DEL	T	C	17	72
sample25	F	51	58	A	TG.DEL	T	C	17	72
sample26	F	53	57	G	TG.DEL	T	C	17	72
sample27	M	54	58	GA	TG	T	CA	17	72
sample28	M	26	29	G	TG	T	C	17	73
sample29	M	29	31	GA	DEL	T	C	17	73
sample30	M	35	40	GA	TG.DEL	T	C	17	73
sample31	F	36	36	A	TG.DEL	T	C	17	73
sample32	F	40	52	G	TG	T	CA	17	73
sample33	F	41	45	GA	TG	T	CA	17	73
sample34	F	43	50	A	TG.DEL	T	C	17	73
sample35	F	45	57	G	TG	T	CA	17	73
sample36	M	47	54	G	TG	T	C	17	73
sample37	M	47	50	GA	TG	T	C	17	73
sample38	F	49	60	G	TG.DEL	T	C	17	73
sample39	F	55	61	GA	TG	T	C	17	73
sample40	M	20	26	GA	TG.DEL	T	CA	17	74
sample41	M	22	25	GA	TG	T	CA	17	74
sample42	M	34	37	GA	TG.DEL	T	C	17	74
sample43	M	34	54	G	TG.DEL	T	C	17	74
sample44	F	37	37	GA	TG	T	C	17	74
sample45	F	38	47	GA	DEL	T	C	17	74
sample46	M	39	40	GA	TG.DEL	T	C	17	74
sample47	F	40	62	GA	TG.DEL	T	C	17	74
sample48	F	40	44	G	TG.DEL	T	C	17	74
sample49	M	40	55	GA	TG.DEL	T	A	17	74
sample50	M	40	56	G	DEL	T	C	17	74
sample51	M	40	46	GA	TG.DEL	T	CA	17	74
sample52	M	41	45	A	TG.DEL	T	C	17	74
sample53	M	42	42	GA	TG	T	C	17	74
sample54	M	43	49	A	TG.DEL	T	C	17	74
sample55	F	43	46	A	TG	T	C	17	74
sample56	M	43	47	GA	TG.DEL	T	C	17	74
sample57	F	43	46	GA	TG	T	C	17	74
sample58	F	45	50	GA	TG	T	A	17	74
sample59	M	47	49	G	TG.DEL	T	C	17	74
sample60	F	47	50	GA	TG	T	C	17	74
sample61	F	48	59	G	TG.DEL	T	C	17	74
sample62	F	49	50	GA	DEL	T	C	17	74
sample63	F	50	63	A	DEL	T	C	17	74
sample64	M	52	60	GA	TG.DEL	T	CA	17	74
sample65	F	54	58	GA	TG	T	CA	17	74
sample66	M	17	33	GA	TG.DEL	T	C	17	75
sample67	M	27	44	A	DEL	T	C	17	75
sample68	F	28	42	GA	TG	T	CA	17	75
sample69	F	33	38	GA	DEL	T	C	17	75
sample70	M	34	43	A	DEL	T	C	17	75
sample71	F	37	42	G	TG.DEL	T	C	17	75
sample72	F	38	38	GA	TG	T	C	17	75
sample73	F	38	42	A	TG.DEL	T	CA	17	75
sample74	F	38	44	A	TG	T	CA	17	75
sample75	M	39	42	A	TG	T	C	17	75
sample76	M	39	46	G	TG.DEL	T	C	17	75
sample77	F	39	42	A	TG	T	C	17	75
sample78	M	40	50	GA	TG	T	C	17	75
sample79	M	40	50	GA	TG	T	C	17	75
sample80	M	43	47	GA	TG.DEL	T	C	17	75
sample81	M	44	47	G	DEL	T	C	17	75
sample82	F	53	53	GA	TG.DEL	T	C	17	75
sample83	M	26	28	G	TG.DEL	T	CA	17	76
sample84	F	30	40	A	TG	T	C	17	76
sample85	M	31	32	G	TG	T	C	17	76
sample86	M	31	34	GA	TG	T	C	17	76
sample87	F	32	38	A	TG	T	C	17	76
sample88	F	32	40	G	TG	T	CA	17	76
sample89	M	35	40	GA	TG.DEL	T	CA	17	76
sample90	F	35	37	G	TG	T	C	17	76
sample91	M	37	45	A	TG.DEL	T	C	17	76
sample92	F	37	43	GA	TG	T	CA	17	76
sample93	F	37	39	GA	TG.DEL	T	C	17	76
sample94	M	39	45	A	TG.DEL	T	C	17	76
sample95	M	20	40	GA	TG	T	C	17	77
sample96	M	20	30	A	TG	T	C	17	77
sample97	M	24	28	A	TG	T	CA	17	77
sample98	M	30	37	A	TG	T	C	17	77
sample99	F	30	33	GA	TG.DEL	T	CA	17	77
sample100	M	32	38	A	TG	T	C	17	77
sample101	F	32	36	A	TG	T	C	17	77
sample102	F	34	38	A	TG	T	C	17	77
sample103	M	36	38	GA	TG	T	C	17	77
sample104	F	36	37	A	TG.DEL	T	CA	17	77
sample105	F	38	46	G	TG	T	C	17	77
sample106	F	39	51	G	DEL	T	C	17	77
sample107	M	40	25	GA	TG.DEL	T	C	17	77
sample108	M	42	44	G	TG	T	CA	17	77
sample109	F	22	37	GA	TG	T	C	17	78
sample110	M	24	28	G	TG.DEL	T	C	17	78
sample111	F	27	32	A	TG	T	CA	17	78
sample112	F	27	27	GA	TG.DEL	T	C	17	78
sample113	M	27	29	G	TG	T	C	17	78
sample114	F	29	30	GA	TG	T	A	17	78
sample115	F	29	34	G	TG	T	C	17	78
sample116	F	29	31	GA	TG	T	C	17	78
sample117	M	31	34	A	TG.DEL	T	C	17	78
sample118	F	31	42	GA	TG	T	CA	17	78
sample119	F	35	40	A	TG	T	C	17	78
sample120	F	38	38	A	TG	T	C	17	78
sample121	F	44	50	A	TG	T	CA	17	78
sample122	M	16	29	GA	TG.DEL	T	C	17	79
sample123	F	18	24	GA	TG.DEL	T	C	17	79
sample124	M	22	26	GA	TG.DEL	T	C	17	79
sample125	M	22	26	G	TG	T	C	17	79
sample126	M	23	25	GA	TG.DEL	T	CA	17	79
sample127	F	24	29	G	TG	T	CA	17	79
sample128	F	31	32	GA	TG	T	C	17	79
sample129	M	35	39	G	TG.DEL	T	C	17	79
sample130	M	47	55	A	TG	T	CA	17	79
sample131	M	18	28	G	TG	T	C	17	80
sample132	M	20	27	G	TG	T	C	17	80
sample133	F	23	25	A	TG	T	C	17	80
sample134	F	23	24	GA	TG.DEL	T	C	17	80
sample135	F	26	34	GA	TG	T	C	17	80
sample136	M	16	21	GA	DEL	T	CA	17	81
sample137	M	19	23	GA	TG.DEL	T	CA	17	81
sample138	M	15	18	G	TG	T	C	17	83
sample139	F	15	16	A	DEL	T	C	17	84
sample140	F	45	48	GA	TG.DEL	T	C	18	66
sample141	F	42	50	GA	TG.DEL	T	C	18	67
sample142	M	35	42	G	DEL	T	C	20	75
sample143	M	37	42	GA	TG	T	CA	21	72
sample144	M	39	40	G	TG	T	C	21	73
sample145	F	34	41	G	TG.DEL	T	CA	21	74
sample146	M	36	39	G	TG.DEL	T	CA	21	74
sample147	F	38	41	GA	TG.DEL	T	C	21	75
sample148	F	33	37	GA	TG	T	C	21	76
sample149	F	40	41	A	TG	T	C	21	76
sample150	M	59	64	GA	TG.DEL	T	C	22	69
sample151	F	36	41	GA	TG	T	C	22	70
sample152	M	56	64	A	TG.DEL	T	C	22	70
sample153	M	24	28	A	TG.DEL	T	C	22	72
sample154	F	50	58	GA	TG.DEL	T	CA	22	72
sample155	M	36	41	GA	TG	T	C	22	73
sample156	M	52	57	GA	TG	T	C	22	73
sample157	F	34	34	GA	DEL	T	C	22	74
sample158	M	22	28	G	TG.DEL	T	CA	22	75
sample159	M	33	36	GA	TG.DEL	T	C	22	75
sample160	F	33	33	GA	TG	T	C	22	75
sample161	M	34	38	G	TG.DEL	T	CA	22	75
sample162	M	29	34	G	TG	T	C	22	76
sample163	F	30	32	G	TG	T	CA	22	77
sample164	M	24	35	GA	TG.DEL	T	C	22	78
sample165	F	26	49	GA	TG	T	CA	22	78
sample166	F	27	30	A	TG.DEL	T	C	22	78
sample167	M	45	48	G	TG	T	CA	22	79
sample168	F	23	25	G	TG.DEL	T	C	22	80
sample169	M	44	64	G	TG.DEL	T	C	23	70
sample170	F	53	58	GA	DEL	T	C	23	72
sample171	F	43	47	GA	TG.DEL	T	C	23	73
sample172	M	23	24	GA	TG	T	C	23	74
sample173	M	38	46	GA	TG.DEL	T	C	23	74
sample174	M	22	22	A	TG	T	C	23	75
sample175	M	31	36	GA	TG	T	C	23	76
sample176	M	30	34	GA	DEL	T	C	23	77
sample177	M	37	39	A	TG.DEL	T	C	23	77
sample178	F	20	33	GA	TG	T	C	23	78
sample179	M	28	30	GA	TG	T	CA	23	79
sample180	M	53	69	G	TG	T	C	24	69
sample181	F	33	45	G	TG	T	C	24	77
sample182	F	22	26	GA	TG	T	CA	24	79
sample183	F	33	42	GA	TG.DEL	T	C	26	75
sample184	M	31	35	A	TG	T	C	26	77
sample185	F	52	55	G	TG.DEL	T	C	27	70
sample186	F	57	59	GA	TG	T	C	27	71
sample187	F	45	53	GA	DEL	T	C	27	72
sample188	F	53	59	GA	TG.DEL	T	C	27	72
sample189	F	37	39	G	TG.DEL	T	C	27	74
sample190	M	38	46	GA	TG.DEL	T	C	27	74
sample191	F	43	45	GA	TG.DEL	T	CA	27	74
sample192	M	46	56	GA	TG	T	C	28	71
sample193	M	52	59	GA	TG	T	C	28	73
sample194	M	34	35	G	TG	T	C	28	74
sample195	M	40	51	GA	TG.DEL	T	CA	28	74
sample196	M	34	41	A	TG.DEL	T	C	28	75
sample197	F	39	40	A	TG	T	C	28	75
sample198	F	34	40	GA	TG	T	C	28	76
sample199	F	39	49	A	TG.DEL	T	C	28	76
sample200	F	25	26	GA	TG.DEL	T	C	28	77
sample201	F	24	28	G	TG	T	C	28	78
sample202	F	27	30	GA	TG.DEL	T	C	28	78
sample203	F	19	26	GA	TG.DEL	T	C	28	80
sample204	M	41	46	GA	TG.DEL	T	C	28	80
sample205	M	50	63	A	TG.DEL	T	C	29	67
sample206	F	52	57	G	TG.DEL	T	C	29	68
sample207	F	21	33	GA	TG.DEL	T	C	29	69
sample208	M	50	62	G	TG	T	C	29	69
sample209	F	50	57	A	TG	T	C	29	70
sample210	M	32	35	G	TG	T	C	29	71
sample211	F	45	58	GA	DEL	T	CA	29	71
sample212	F	49	54	A	TG.DEL	T	C	29	72
sample213	M	39	45	GA	TG.DEL	T	A	29	73
sample214	M	40	45	GA	TG	T	C	29	73
sample215	M	40	43	A	TG.DEL	T	C	29	73
sample216	M	43	63	GA	TG.DEL	T	C	29	73
sample217	F	46	52	A	TG	T	C	29	73
sample218	M	49	51	A	TG.DEL	T	C	29	73
sample219	M	53	57	G	TG.DEL	T	C	29	73
sample220	M	35	45	G	TG	T	C	29	74
sample221	M	37	42	A	TG.DEL	T	CA	29	74
sample222	M	37	44	A	TG	T	C	29	74
sample223	F	40	50	A	DEL	T	C	29	74
sample224	M	40	50	GA	TG.DEL	T	C	29	74
sample225	M	41	41	A	TG	T	C	29	74
sample226	F	48	55	GA	TG	T	C	29	74
sample227	M	27	37	GA	TG.DEL	T	C	29	75
sample228	F	30	42	A	TG.DEL	T	C	29	75
sample229	M	38	46	GA	TG.DEL	T	C	29	75
sample230	F	41	46	A	TG.DEL	T	C	29	75
sample231	M	44	47	A	TG	T	C	29	75
sample232	F	31	31	G	TG	T	C	29	76
sample233	M	41	45	A	TG	T	C	29	76
sample234	F	20	32	GA	TG.DEL	T	CA	29	77
sample235	M	30	32	A	TG.DEL	T	C	29	77
sample236	F	30	38	GA	TG.DEL	T	CA	29	77
sample237	F	31	41	A	TG	T	C	29	77
sample238	F	33	36	G	DEL	T	C	29	77
sample239	F	35	37	GA	TG.DEL	T	C	29	77
sample240	F	22	30	GA	TG	T	CA	29	78
sample241	M	25	27	A	TG.DEL	T	C	29	78
sample242	F	25	27	GA	TG	T	CA	29	78
sample243	F	26	28	A	TG.DEL	T	C	29	78
sample244	F	34	38	A	TG.DEL	T	C	29	78
sample245	M	21	24	G	TG	T	C	29	79
sample246	F	24	22	GA	TG.DEL	T	C	29	80
sample247	F	16	17	A	TG	T	C	29	83
sample248	M	35	38	GA	TG	T	C	30	72
sample249	M	22	22	GA	TG	T	C	30	73
sample250	M	35	42	GA	TG.DEL	T	C	30	73
sample251	M	40	44	GA	TG.DEL	T	CA	30	73
sample252	F	44	59	G	TG	T	CA	30	73
sample253	F	47	50	GA	TG	T	C	30	73
sample254	F	52	57	A	TG.DEL	T	C	30	73
sample255	M	53	63	A	TG.DEL	T	C	30	73
sample256	F	38	42	A	DEL	T	C	30	74
sample257	F	39	50	A	TG	T	C	30	74
sample258	F	40	50	GA	TG.DEL	T	CA	30	74
sample259	F	40	48	GA	TG	T	CA	30	74
sample260	F	43	49	G	TG	T	C	30	74
sample261	F	50	60	GA	TG	T	CA	30	74
sample262	M	30	33	G	TG	T	C	30	75
sample263	M	34	38	A	TG	T	C	30	75
sample264	M	37	43	GA	TG.DEL	T	C	30	75
sample265	M	37	40	GA	TG	T	C	30	75
sample266	F	38	49	GA	TG.DEL	T	C	30	75
sample267	F	33	36	A	TG.DEL	T	C	30	76
sample268	F	37	43	G	DEL	T	C	30	76
sample269	M	27	33	GA	DEL	T	C	30	78
sample270	F	26	28	G	DEL	T	C	30	79
sample271	F	35	38	GA	TG.DEL	T	C	30	79
sample272	M	24	31	G	TG.DEL	T	C	30	80
sample273	F	47	59	A	TG	T	C	31	71
sample274	M	42	48	GA	TG.DEL	T	C	31	74
sample275	F	45	49	GA	TG.DEL	T	C	31	74
sample276	F	29	36	GA	TG	T	C	31	76
sample277	M	30	42	GA	TG	T	C	31	76
sample278	F	31	32	A	TG.DEL	T	C	31	76
sample279	M	23	44	GA	TG	T	C	31	77
sample280	F	30	39	G	TG.DEL	T	C	31	78
sample281	M	22	25	GA	TG	T	C	31	79
sample282	F	25	28	A	TG	T	C	31	79
sample283	F	21	26	GA	TG.DEL	T	C	31	81
sample284	F	45	54	GA	TG	T	C	32	65
sample285	M	44	46	GA	TG	T	C	32	72
sample286	M	37	42	GA	TG.DEL	T	C	32	73
sample287	F	29	37	G	TG.DEL	T	C	32	77
sample288	M	29	52	G	TG.DEL	T	CA	32	77
sample289	F	58	65	GA	TG	T	C	33	67
sample290	M	31	31	GA	TG	T	C	33	74
sample291	F	41	51	G	TG.DEL	T	CA	33	74
sample292	M	16	18	A	TG	T	C	33	81
sample293	F	59	64	G	TG	T	C	34	65
sample294	F	20	21	GA	TG	T	C	35	66
sample295	F	31	35	GA	TG.DEL	T	C	35	78
sample296	M	21	25	GA	TG.DEL	T	C	35	80
sample297	M	34	44	GA	TG	T	C	36	73
sample298	M	40	45	A	TG.DEL	T	A	36	74
sample299	M	26	30	GA	TG	T	C	36	78
sample300	F	46	47	GA	TG.DEL	T	C	38	74
