# Supplementary material for: A Variant in Genes of the NPY System as Modifier Factor of Machado-Joseph Disease in the Chinese Population
Source: Front Aging Neurosci. 2022 Feb 3;14:822657. doi: 10.3389/fnagi.2022.822657 (PMC8851415; doi:10.3389/fnagi.2022.822657)
Supplement: Supplementary file 2 [file Table_2.XLSX]

## Sheet: control
number	gender	age	rs11100494
sample1	M	50	C
sample2	M	35	C
sample3	F	23	AC
sample4	F	22	A
sample5	F	21	AC
sample6	F	15	AC
sample7	F	75	AC
sample8	M	17	A
sample9	F	79	AC
sample10	F	61	AC
sample11	F	70	AC
sample12	M	35	C
sample13	F	70	AC
sample14	M	25	C
sample15	F	22	C
sample16	F	56	AC
sample17	M	59	C
sample18	M	61	C
sample19	M	21	C
sample20	M	14	C
sample21	M	23	AC
sample22	M	22	AC
sample23	F	63	AC
sample24	F	16	C
sample25	F	61	C
sample26	F	60	C
sample27	F	60	C
sample28	M	53	C
sample29	F	70	C
sample30	F	63	C
sample31	F	53	C
sample32	M	19	C
sample33	F	29	C
sample34	F	12	C
sample35	M	35	AC
sample36	M	23	AC
sample37	F	66	C
sample38	F	51	AC
sample39	M	21	C
sample40	F	22	AC
sample41	F	35	AC
sample42	M	15	C
sample43	F	38	AC
sample44	M	38	C
sample45	F	23	AC
sample46	M	27	C
sample47	M	36	A
sample48	M	27	C
sample49	F	17	AC
sample50	F	63	C
sample51	F	47	C
sample52	F	43	C
sample53	M	53	AC
sample54	F	66	C
sample55	F	12	C
sample56	F	27	AC
sample57	M	19	AC
sample58	F	19	AC
sample59	M	54	C
sample60	M	44	C
sample61	M	56	C
sample62	M	54	AC
sample63	F	26	C
sample64	M	22	AC
sample65	F	60	AC
sample66	M	51	C
sample67	M	60	C
sample68	F	32	C
sample69	M	52	C
sample70	M	24	AC
sample71	M	55	AC
sample72	M	55	C
sample73	M	75	C
sample74	M	66	C
sample75	F	53	C
sample76	F	59	C
sample77	M	56	C
sample78	M	48	AC
sample79	F	53	C
sample80	F	49	C
sample81	M	59	C
sample82	F	42	C
sample83	F	51	C
sample84	M	65	AC
sample85	M	18	C
sample86	M	15	AC
sample87	M	27	A
sample88	F	22	C
sample89	M	29	AC
sample90	M	27	C
sample91	M	17	C
sample92	F	78	C
sample93	F	25	C
sample94	M	39	C
sample95	M	23	AC
sample96	M	25	C
sample97	F	65	AC
sample98	F	26	C
sample99	M	37	A
sample100	M	20	C
sample101	M	21	C
sample102	M	50	C
sample103	M	50	C
sample104	F	48	C
sample105	M	21	AC
sample106	M	21	AC
sample107	F	48	AC
sample108	M	25	AC
sample109	M	39	C
sample110	M	47	C
sample111	M	16	AC
sample112	F	24	AC
sample113	M	23	C
sample114	M	18	C
sample115	M	59	C
sample116	M	51	C
sample117	M	57	AC
sample118	M	65	C
sample119	F	67	C
sample120	M	29	C
sample121	M	39	C
sample122	F	49	C
sample123	M	53	C
sample124	M	48	AC
sample125	M	50	AC
sample126	F	31	C
sample127	M	32	C
sample128	F	17	C
sample129	F	59	C
sample130	F	39	C
sample131	M	27	AC
sample132	M	66	AC
sample133	F	67	C
sample134	M	55	C
sample135	M	47	C
sample136	M	54	C
sample137	M	38	C
sample138	M	39	AC
sample139	M	30	AC
sample140	M	25	C
sample141	M	35	AC
sample142	M	44	C
sample143	F	45	C
sample144	M	52	C
sample145	F	61	C
sample146	M	23	C
sample147	M	52	C
sample148	M	75	AC
sample149	M	52	C
sample150	M	65	C
sample151	M	25	C
sample152	F	33	AC
sample153	M	35	C
sample154	M	20	C
sample155	M	47	AC
sample156	M	37	AC
sample157	F	27	AC
sample158	F	20	A
sample159	M	21	C
sample160	F	56	C
sample161	F	58	C
sample162	F	66	AC
sample163	F	16	AC
sample164	M	18	AC
sample165	M	14	C
sample166	M	23	AC
sample167	M	23	AC
sample168	M	15	C
sample169	M	61	C
sample170	F	16	AC
sample171	F	16	C
sample172	F	15	C
sample173	F	25	C
sample174	M	27	C
sample175	F	24	AC
sample176	F	37	C
sample177	M	34	C
sample178	M	31	C
sample179	F	25	AC
sample180	F	17	AC
sample181	M	26	C
sample182	F	28	C
sample183	F	36	C
sample184	M	17	AC
sample185	M	27	C
sample186	M	27	C
sample187	M	26	C
sample188	M	15	C
sample189	F	53	C
sample190	M	55	C
sample191	F	56	C
sample192	M	61	AC
sample193	M	52	C
sample194	F	66	C
sample195	M	66	C
sample196	M	11	C
sample197	M	60	C
sample198	M	59	AC
sample199	M	66	C
sample200	F	58	C
sample201	M	56	C
sample202	F	58	C
sample203	M	56	C
sample204	M	62	AC
sample205	F	56	AC
sample206	F	20	AC
sample207	F	59	C
sample208	F	76	C
sample209	F	19	C
sample210	F	70	C
sample211	F	21	C
sample212	F	51	C
sample213	F	15	AC
sample214	M	35	C
sample215	M	50	AC
sample216	M	17	C
sample217	F	65	C
sample218	F	55	C
sample219	M	60	AC
sample220	F	61	C
sample221	M	50	C
sample222	F	52	AC
sample223	F	57	A
sample224	F	70	C
sample225	F	57	C
sample226	M	50	C
sample227	M	47	C
sample228	F	61	C
sample229	F	20	AC
sample230	M	59	C
sample231	M	58	C
sample232	F	56	C
sample233	F	65	C
sample234	M	59	A
sample235	M	58	C
sample236	F	65	AC
sample237	M	57	C
sample238	M	19	A
sample239	F	28	C
sample240	F	25	AC
sample241	F	14	AC
sample242	F	12	C
sample243	F	13	C
sample244	F	13	AC
sample245	F	15	AC
sample246	F	26	C
sample247	F	11	C
sample248	F	13	AC
sample249	F	11	AC
sample250	M	29	C
sample251	F	51	C
sample252	F	29	C
sample253	F	17	C
sample254	M	46	C
sample255	M	60	C
sample256	M	62	C
sample257	M	56	C
sample258	F	16	C
sample259	F	48	AC
sample260	M	72	AC
sample261	M	60	AC
sample262	M	15	AC
sample263	F	51	AC
sample264	M	53	C
sample265	M	63	C
sample266	M	52	C
sample267	F	51	C
sample268	M	50	C
sample269	F	52	C
sample270	M	54	C
sample271	F	51	AC
sample272	F	54	AC
sample273	F	51	C
sample274	M	55	AC
sample275	M	53	C
sample276	F	52	C
sample277	M	56	C
sample278	M	53	AC
sample279	F	53	C
sample280	F	57	C
sample281	M	58	C
sample282	M	60	C
sample283	M	53	C
sample284	M	58	C
sample285	F	52	C
sample286	F	56	C
sample287	M	82	C
sample288	M	57	AC
sample289	M	74	AC
sample290	M	54	C
sample291	M	55	C
sample292	F	22	C
sample293	F	56	C
sample294	M	23	AC
sample295	M	70	C
sample296	M	60	C
sample297	F	49	C
sample298	M	63	C
sample299	F	21	C
sample300	M	52	C
sample301	M	60	C
sample302	M	64	C
sample303	F	53	AC
sample304	M	62	C
sample305	F	58	C
sample306	M	52	C
sample307	F	56	C
sample308	F	58	C
sample309	F	57	AC
sample310	M	56	AC
sample311	M	57	C
sample312	M	53	C
sample313	M	52	C
sample314	M	61	C
sample315	F	61	C
sample316	M	55	C
sample317	M	62	C
sample318	M	56	A
sample319	F	54	C
sample320	M	58	C
sample321	M	57	C
sample322	F	60	C
sample323	F	60	C
sample324	F	63	AC
sample325	F	48	AC
sample326	M	40	AC
sample327	M	51	AC
sample328	M	55	C
sample329	F	16	C
sample330	M	41	C
sample331	M	30	C
sample332	M	24	C
sample333	F	56	AC
sample334	M	39	C
sample335	F	15	AC
sample336	F	48	C
sample337	F	14	C
sample338	M	23	C
sample339	F	26	C
sample340	F	23	C
sample341	M	27	C
sample342	F	22	C
sample343	M	26	C
sample344	M	24	A
sample345	F	27	C
sample346	F	27	C
sample347	M	34	AC
sample348	M	62	C
sample349	M	20	C
sample350	M	37	C
sample351	F	37	C
sample352	F	34	C
sample353	F	14	C
sample354	M	62	C
sample355	M	24	C
sample356	M	44	C
sample357	M	17	C
sample358	M	41	C
sample359	M	13	C
sample360	F	30	C
sample361	M	58	C
sample362	F	17	C
sample363	M	14	C
sample364	F	42	C
sample365	M	39	C
sample366	F	49	C
sample367	M	42	C
sample368	F	28	C
sample369	F	50	C
sample370	M	42	C
sample371	F	42	C
sample372	F	22	C
sample373	M	13	C
sample374	M	30	C
sample375	F	23	A
sample376	M	21	C
sample377	F	59	C
sample378	F	30	C
sample379	M	38	AC
sample380	F	43	C
sample381	F	78	C
sample382	M	60	C
sample383	F	61	C
sample384	F	65	C
sample385	M	56	C
sample386	M	60	C
sample387	M	55	C
sample388	F	61	C
sample389	F	70	C
sample390	M	54	C
sample391	M	53	A
sample392	F	57	C
sample393	M	32	AC
sample394	M	23	AC
sample395	M	54	C
sample396	F	58	C
sample397	F	21	C
sample398	M	50	AC
sample399	F	53	C
sample400	F	56	AC
sample401	F	53	C
sample402	M	48	A
sample403	M	54	AC
sample404	F	54	AC
sample405	M	58	AC
sample406	M	61	C
sample407	M	45	C
sample408	M	49	C
sample409	M	61	C
sample410	F	59	AC
sample411	M	55	C
sample412	F	47	C
sample413	M	46	C
sample414	F	59	AC
sample415	M	61	C
sample416	F	49	AC
sample417	F	54	C
sample418	F	61	AC
sample419	M	55	C
sample420	F	48	C
sample421	F	37	C
sample422	M	15	A
sample423	M	11	AC
sample424	F	12	AC
sample425	M	14	AC
sample426	F	11	AC
sample427	F	15	C
sample428	M	14	A
sample429	F	16	C
sample430	M	16	C
sample431	F	13	C
sample432	F	12	C
sample433	F	23	AC
sample434	F	26	C
sample435	F	24	C
sample436	M	41	C
sample437	F	32	C
sample438	M	21	C
sample439	F	42	AC
sample440	F	50	AC
sample441	F	51	C
sample442	F	51	C
sample443	M	51	C
sample444	F	46	C
sample445	M	50	C
sample446	M	48	AC
sample447	M	43	C
sample448	F	40	AC
sample449	F	14	C
sample450	F	13	C
sample451	F	14	AC
sample452	F	12	C
sample453	F	13	AC
sample454	F	23	A
sample455	F	11	C
sample456	F	12	C
sample457	F	22	C
sample458	F	29	AC
sample459	F	15	C
sample460	M	26	C
sample461	F	60	C
sample462	M	48	AC
sample463	F	52	AC
sample464	F	60	C
sample465	F	62	C
sample466	F	64	C
sample467	F	62	C
sample468	F	19	C
sample469	F	68	AC
sample470	F	58	C
sample471	F	58	C
sample472	F	67	AC
sample473	F	53	C
sample474	F	59	C
sample475	M	27	AC
sample476	M	25	AC
sample477	F	41	C
sample478	F	66	C
sample479	M	30	C
sample480	M	27	C
sample481	F	26	AC
sample482	F	28	C
sample483	M	50	C
sample484	F	28	C
sample485	M	24	AC
sample486	M	52	AC
sample487	F	47	C

## Sheet: MJD
sample number	gender	age at onse	age	rs11100494	normal CAG	expanded CAG
sample1	M	40	51	C	17	51
sample2	M	32	43	C	17	55
sample3	M	38	49	C	17	64
sample4	M	58	60	C	30	64
sample5	F	45	54	C	32	65
sample6	F	59	64	C	34	65
sample7	F	45	60	C	17	65
sample8	M	46	46	AC	15	66
sample9	F	45	48	C	18	66
sample10	M	54	74	AC	17	66
sample11	F	20	21	C	35	66
sample12	F	42	50	C	18	67
sample13	F	58	65	C	33	67
sample14	M	50	63	C	29	67
sample15	M	57	65	C	23	67
sample16	F	40	45	AC	29	67
sample17	F	33	39	C	30	67
sample18	M	51	59	C	14	68
sample19	M	56	72	C	17	68
sample20	F	52	57	C	29	68
sample21	F	55	60	AC	17	68
sample22	F	46	46	C	17	68
sample23	F	39	40	AC	21	68
sample24	F	60	67	C	17	68
sample25	M	59	63	C	27	68
sample26	F	47	48	AC	27	68
sample27	F	21	33	C	29	69
sample28	M	53	69	C	24	69
sample29	M	59	64	C	22	69
sample30	M	50	62	C	29	69
sample31	M	50	53	AC	17	69
sample32	F	53	65	AC	17	69
sample33	M	47	49	C	17	69
sample34	M	50	56	C	17	69
sample35	F	45	49	AC	22	69
sample36	M	47	47	C	17	69
sample37	M	44	52	C	22	69
sample38	M	48	55	AC	14	70
sample39	M	55	55	C	14	70
sample40	F	52	55	C	27	70
sample41	M	30	60	AC	17	70
sample42	F	51	55	C	17	70
sample43	F	36	41	C	22	70
sample44	M	56	64	C	22	70
sample45	M	45	49	AC	36	70
sample46	F	50	57	C	29	70
sample47	F	49	56	C	30	70
sample48	M	53	53	C	39	70
sample49	M	61	62	C	30	70
sample50	F	46	57	C	30	70
sample51	M	44	60	C	17	70
sample52	F	35	40	C	30	70
sample53	F	16	17	C	27	70
sample54	M	46	48	AC	24	71
sample55	M	30	35	AC	18	71
sample56	F	45	47	C	17	71
sample57	M	35	45	C	17	71
sample58	F	45	58	AC	29	71
sample59	F	57	59	C	27	71
sample60	M	41	46	AC	17	71
sample61	M	50	38	C	17	71
sample62	F	47	59	C	31	71
sample63	F	42	52	C	17	71
sample64	M	30	46	C	17	71
sample65	M	35	37	C	17	71
sample66	M	32	35	C	29	71
sample67	M	46	56	C	28	71
sample68	F	37	50	C	29	71
sample69	F	46	47	C	27	71
sample70	M	48	62	C	32	71
sample71	M	50	60	AC	17	71
sample72	F	53	53	C	17	71
sample73	F	47	54	AC	17	71
sample74	F	36	44	AC	23	71
sample75	F	37	39	AC	23	71
sample76	F	52	59	C	15	72
sample77	F	38	40	AC	28	72
sample78	M	47	50	C	14	72
sample79	M	45	52	C	17	72
sample80	F	42	47	AC	17	72
sample81	M	53	64	AC	17	72
sample82	M	37	42	AC	21	72
sample83	F	49	54	C	29	72
sample84	F	40	58	AC	17	72
sample85	F	46	52	C	17	72
sample86	F	53	57	C	17	72
sample87	M	54	58	AC	17	72
sample88	M	38	59	C	17	72
sample89	F	32	45	AC	17	72
sample90	M	35	38	C	30	72
sample91	F	53	59	C	27	72
sample92	F	51	58	C	17	72
sample93	M	36	41	C	17	72
sample94	F	50	58	AC	22	72
sample95	M	44	47	C	17	72
sample96	F	45	53	C	27	72
sample97	M	44	46	C	32	72
sample98	M	24	28	C	22	72
sample99	F	53	58	C	23	72
sample100	M	40	44	C	17	72
sample101	F	49	51	C	17	72
sample102	M	42	47	C	17	72
sample103	M	43	43	C	17	72
sample104	F	47	55	AC	21	72
sample105	F	40	44	C	22	72
sample106	F	48	57	A	17	72
sample107	F	48	49	C	17	72
sample108	M	43	49	C	17	72
sample109	F	38	39	AC	31	72
sample110	M	41	47	C	33	72
sample111	M	38	42	C	22	73
sample112	M	27	35	C	17	73
sample113	M	41	43	C	28	73
sample114	F	42	50	C	14	73
sample115	F	49	60	C	17	73
sample116	M	29	31	C	17	73
sample117	M	40	45	C	29	73
sample118	M	37	42	C	32	73
sample119	M	39	40	C	21	73
sample120	F	40	52	AC	17	73
sample121	F	47	50	C	30	73
sample122	M	39	45	A	29	73
sample123	F	44	59	AC	30	73
sample124	M	53	63	C	30	73
sample125	F	55	61	C	17	73
sample126	M	52	59	C	28	73
sample127	F	46	52	C	29	73
sample128	M	35	40	C	17	73
sample129	M	34	44	C	36	73
sample130	M	43	63	C	29	73
sample131	F	52	57	C	30	73
sample132	M	49	51	C	29	73
sample133	M	36	41	C	22	73
sample134	F	36	36	C	17	73
sample135	M	26	29	C	17	73
sample136	M	35	42	C	30	73
sample137	F	43	50	C	17	73
sample138	M	31	32	C	17	73
sample139	F	43	47	C	23	73
sample140	M	47	54	C	17	73
sample141	M	52	57	C	22	73
sample142	M	40	43	C	29	73
sample143	M	47	50	C	17	73
sample144	M	22	22	C	30	73
sample145	M	35	41	C	30	73
sample146	F	32	35	C	21	73
sample147	F	41	45	AC	17	73
sample148	F	45	57	AC	17	73
sample149	M	49	49	C	29	73
sample150	F	42	45	C	17	73
sample151	F	42	56	C	34	73
sample152	M	39	41	AC	30	73
sample153	F	45	52	C	17	73
sample154	M	45	61	AC	31	73
sample155	F	33	37	C	30	73
sample156	M	43	52	AC	17	73
sample157	M	34	35	C	27	73
sample158	M	33	33	AC	15	74
sample159	M	37	47	C	15	74
sample160	F	43	49	C	30	74
sample161	F	39	50	C	30	74
sample162	F	48	59	C	17	74
sample163	F	37	37	C	17	74
sample164	F	38	42	C	30	74
sample165	M	34	37	C	17	74
sample166	F	34	41	AC	21	74
sample167	F	40	62	C	17	74
sample168	F	49	50	C	17	74
sample169	F	40	44	C	17	74
sample170	M	41	45	C	17	74
sample171	M	40	55	A	17	74
sample172	M	37	42	AC	29	74
sample173	M	43	49	C	17	74
sample174	M	20	26	AC	17	74
sample175	F	40	50	C	29	74
sample176	M	42	42	C	17	74
sample177	M	47	47	C	17	74
sample178	F	45	49	C	31	74
sample179	M	34	35	C	28	74
sample180	M	40	56	C	17	74
sample181	M	42	48	C	31	74
sample182	M	35	45	C	29	74
sample183	F	43	46	C	17	74
sample184	M	40	40	A	36	74
sample185	F	54	58	AC	17	74
sample186	F	38	47	C	17	74
sample187	M	41	47	C	23	74
sample188	M	41	41	C	29	74
sample189	F	41	51	AC	33	74
sample190	M	52	60	AC	17	74
sample191	M	38	46	C	27	74
sample192	F	34	34	C	22	74
sample193	M	23	24	C	23	74
sample194	M	31	31	C	33	74
sample195	M	34	54	C	17	74
sample196	F	46	47	C	38	74
sample197	F	50	60	AC	30	74
sample198	F	45	50	A	17	74
sample199	F	37	39	C	27	74
sample200	F	43	45	AC	27	74
sample201	F	48	55	C	29	74
sample202	M	39	40	C	17	74
sample203	M	37	44	C	29	74
sample204	M	40	50	C	29	74
sample205	M	40	46	AC	17	74
sample206	M	40	51	AC	28	74
sample207	M	43	47	C	17	74
sample208	F	50	63	C	17	74
sample209	F	40	50	AC	30	74
sample210	M	42	54	C	29	74
sample211	F	43	46	C	17	74
sample212	F	47	50	C	17	74
sample213	F母为M9183	29	29	AC	17	74
sample214	F	40	48	AC	30	74
sample215	M	38	40	C	17	74
sample216	M	22	22	AC	28	74
sample217	M	30	40	C	30	74
sample218	M	37	39	C	32	74
sample219	M	34	40	C	29	74
sample220	M	27	32	C	29	74
sample221	M	42	46	C	30	74
sample222	M	35	43	AC	29	74
sample223	M	39	44	C	29	74
sample224	M	41	41	AC	29	74
sample225	M	41	43	C	17	74
sample226	F	32	32	AC	21	74
sample227	F	28	33	C	17	74
sample228	F	42	46	C	28	74
sample229	F	41	41	C	30	74
sample230	M	36	41	AC	28	74
sample231	F	39	45	C	17	75
sample232	M	37	39	C	14	75
sample233	F	40	40	AC	26	75
sample234	M	28	35	C	15	75
sample235	F	36	36	AC	15	75
sample236	M	32	33	C	15	75
sample237	F	32	35	AC	34	75
sample238	F	29	40	C	15	75
sample239	F	28	34	C	27	75
sample240	F	37	44	C	15	75
sample241	F	31	38	C	28	75
sample242	M	43	46	C	14	75
sample243	M	33	33	C	14	75
sample244	M	35	35	C	28	75
sample245	M	30	33	AC	17	75
sample246	M	36	39	C	28	75
sample247	M	43	50	C	23	75
sample248	M	39	45	C	30	75
sample249	F	38	49	C	30	75
sample250	M	27	34	C	17	75
sample251	M	35	42	C	20	75
sample252	M	30	33	C	30	75
sample253	F	28	42	AC	17	75
sample254	M	33	36	C	22	75
sample255	M	17	33	C	17	75
sample256	M	43	47	C	17	75
sample257	M	22	22	C	23	75
sample258	F	38	38	C	17	75
sample259	F	33	42	C	26	75
sample260	F	38	41	C	21	75
sample261	M	22	28	AC	22	75
sample262	F	33	38	C	17	75
sample263	M	39	42	C	17	75
sample264	M	34	43	C	17	75
sample265	M	44	47	C	17	75
sample266	M	34	38	AC	22	75
sample267	F	38	42	AC	17	75
sample268	F	38	44	AC	17	75
sample269	M	39	46	C	17	75
sample270	F	39	43	C	26	75
sample271	F	41	46	C	29	75
sample272	M	34	41	C	28	75
sample273	M	40	50	C	17	75
sample274	F	33	33	C	22	75
sample275	M	27	37	C	29	75
sample276	F	30	42	C	29	75
sample277	F	53	53	C	17	75
sample278	M	44	47	C	29	75
sample279	F	39	40	C	28	75
sample280	M	37	43	C	30	75
sample281	F	39	42	C	17	75
sample282	M	38	38	C	29	75
sample283	M	37	40	C	30	75
sample284	M	40	50	C	17	75
sample285	M	28	34	C	17	75
sample286	F	33	35	C	17	75
sample287	M	36	43	C	17	75
sample288	F	30	38	C	17	75
sample289	M	36	41	C	17	75
sample290	M	25	27	C	17	75
sample291	M	39	45	AC	31	75
sample292	F	30	33	C	17	75
sample293	F	30	30	C	17	75
sample294	M	35	36	C	17	75
sample295	F	42	45	AC	17	75
sample296	F	27	34	C	17	75
sample297	M	24	30	C	18	75
sample298	F	28	34	C	36	76
sample299	F	30	40	AC	23	76
sample300	F	27	31	C	14	76
sample301	F	32	32	AC	26	76
sample302	M	23	25	AC	23	76
sample303	M	30	33	AC	28	76
sample304	M	24	30	C	15	76
sample305	M	30	39	C	27	76
sample306	F	27	28	AC	20	76
sample307	M	32	32	C	17	76
sample308	F	28	30	C	27	76
sample309	F	25	36	C	17	76
sample310	F	29	36	C	31	76
sample311	F	33	36	C	30	76
sample312	M	36	39	AC	17	76
sample313	M	30	42	C	31	76
sample314	M	35	40	AC	17	76
sample315	F	40	41	C	21	76
sample316	F	33	37	C	21	76
sample317	M	41	45	C	29	76
sample318	M	37	45	C	17	76
sample319	M	29	34	C	22	76
sample320	F	37	43	C	30	76
sample321	F	31	31	C	29	76
sample322	M	38	46	C	28	76
sample323	F	30	40	C	17	76
sample324	F	35	37	C	17	76
sample325	M	31	31	C	17	76
sample326	F	39	49	C	28	76
sample327	F	32	38	C	17	76
sample328	F	32	40	AC	17	76
sample329	F	37	43	AC	17	76
sample330	M	31	34	C	17	76
sample331	F	34	40	C	28	76
sample332	F	31	32	C	31	76
sample333	F	37	39	C	17	76
sample334	M	26	28	AC	17	76
sample335	M	31	36	C	23	76
sample336	M	12	15	C	17	76
sample337	F	35	37	C	17	76
sample338	F	30	33	C	17	76
sample339	M	29	34	C	17	76
sample340	M	28	30	C	17	76
sample341	F	34	34	C	17	76
sample342	M	28	33	C	17	76
sample343	M	16	17	C	28	76
sample344	F	35	40	C	17	76
sample345	M	34	36	C	17	76
sample346	M	47	52	AC	29	76
sample347	F	26	31	C	27	76
sample348	M	44	50	C	36	76
sample349	M	32	35	C	31	76
sample350	M	33	38	C	30	76
sample351	F	36	36	C	30	76
sample352	M	38	46	C	23	76
sample353	F	30	41	C	17	76
sample354	M	25	32	AC	33	76
sample355	F	24	26	C	17	76
sample356	F	39	48	C	30	76
sample357	M	33	35	C	17	76
sample358	F	37	40	AC	29	76
sample359	F	26	29	AC	27	77
sample360	F	21	23	AC	14	77
sample361	M	18	18	C	20	77
sample362	M	29	29	C	27	77
sample363	M	34	38	C	31	77
sample364	M	23	44	C	31	77
sample365	F	33	36	C	29	77
sample366	M	20	40	C	17	77
sample367	F	29	37	C	32	77
sample368	M	29	52	AC	32	77
sample369	M	32	38	C	17	77
sample370	F	20	32	AC	29	77
sample371	F	32	32	C	17	77
sample372	M	36	38	C	17	77
sample373	F	31	41	C	29	77
sample374	M	24	28	AC	17	77
sample375	M	20	30	C	17	77
sample376	F	39	51	C	17	77
sample377	F	25	26	C	28	77
sample378	M	30	37	C	17	77
sample379	F	38	46	C	17	77
sample380	M	40	40	C	17	77
sample381	F	33	45	C	24	77
sample382	M	30	32	C	29	77
sample383	F	30	33	C	17	77
sample384	M	30	34	C	23	77
sample385	M	31	35	C	26	77
sample386	F	35	37	C	29	77
sample387	F	36	37	AC	17	77
sample388	F	30	38	AC	29	77
sample389	F	34	38	C	17	77
sample390	M	37	39	C	23	77
sample391	M	42	44	AC	17	77
sample392	F	30	32	AC	22	77
sample393	M	22	26	C	29	77
sample394	F	26	35	C	17	77
sample395	M	27	29	C	29	77
sample396	M	27	27	AC	18	77
sample397	F	24	30	C	30	77
sample398	F	15	19	C	23	77
sample399	F	27	27	C	32	77
sample400	M	26	33	C	30	77
sample401	F	30	35	AC	17	77
sample402	F	37	40	C	30	77
sample403	F	46	64	C	17	77
sample404	F	60	66	C	17	77
sample405	M	30	37	C	30	77
sample406	M	29	35	AC	17	77
sample407	F	39	46	AC	32	77
sample408	F	34	43	C	17	77
sample409	M	38	50	C	18	77
sample410	M	25	30	C	15	78
sample411	M	27	27	C	15	78
sample412	F	28	32	C	28	78
sample413	F	26	33	AC	17	78
sample414	F	29	35	C	27	78
sample415	F	30	39	C	31	78
sample416	F	44	50	AC	17	78
sample417	F	29	30	A	17	78
sample418	F	29	34	C	17	78
sample419	F	29	31	C	17	78
sample420	F	38	38	C	17	78
sample421	F	27	32	AC	17	78
sample422	M	25	27	C	29	78
sample423	F	26	49	AC	22	78
sample424	M	24	28	C	17	78
sample425	F	31	35	C	35	78
sample426	M	31	34	C	17	78
sample427	F	22	37	C	17	78
sample428	F	24	28	C	28	78
sample429	F	27	27	C	17	78
sample430	M	26	30	C	36	78
sample431	F	20	33	C	23	78
sample432	F	34	38	C	29	78
sample433	F	35	40	C	17	78
sample434	M	27	33	C	30	78
sample435	F	25	27	AC	29	78
sample436	M	26	34	C	17	78
sample437	M	27	27	C	17	78
sample438	M	26	30	A	21	78
sample439	M	22	25	C	17	78
sample440	F	26	28	C	29	78
sample441	F	31	42	AC	17	78
sample442	F	27	30	C	22	78
sample443	M	24	35	C	22	78
sample444	F	22	30	AC	29	78
sample445	M	27	29	C	17	78
sample446	F	27	30	C	28	78
sample447	F	29	33	C	17	78
sample448	M	17	20	C	32	78
sample449	M	27	34	AC	17	78
sample450	F	28	30	C	17	78
sample451	M	30	37	C	19	78
sample452	F	27	36	AC	30	78
sample453	M	28	30	C	17	78
sample454	F	19	23	AC	33	78
sample455	F	22	27	AC	17	78
sample456	F	28	34	C	29	78
sample457	M	32	32	C	35	78
sample458	M	23	25	C	17	78
sample459	F	21	27	AC	28	79
sample460	F	35	38	C	30	79
sample461	F	31	32	C	17	79
sample462	M	35	39	C	17	79
sample463	F	24	29	AC	17	79
sample464	F	22	26	AC	24	79
sample465	M	47	55	AC	17	79
sample466	F	18	24	AC	17	79
sample467	M	22	25	C	31	79
sample468	M	22	26	C	17	79
sample469	M	28	30	AC	23	79
sample470	M	23	25	AC	17	79
sample471	M	22	25	AC	29	79
sample472	M	16	29	C	17	79
sample473	M	22	26	C	17	79
sample474	F	25	28	C	31	79
sample475	F	26	28	C	30	79
sample476	M	45	48	AC	22	79
sample477	M	22	30	C	33	79
sample478	M	28	29	AC	17	79
sample479	M	22	26	AC	17	79
sample480	M	17	21	C	17	79
sample481	M	25	32	C	38	79
sample482	F	16	16	C	27	79
sample483	M	30	33	AC	24	79
sample484	M	21	24	C	17	79
sample485	F	29	34	C	29	79
sample486	F	25	27	C	17	79
sample487	M	22	22	C	28	79
sample488	F	27	31	C	15	80
sample489	F	25	32	C	27	80
sample490	M	27	27	AC	15	80
sample491	F	23	25	C	22	80
sample492	M	24	31	C	30	80
sample493	M	18	28	C	17	80
sample494	F	24	24	C	29	80
sample495	F	26	34	C	17	80
sample496	M	21	24	C	28	80
sample497	M	20	27	C	17	80
sample498	M	21	25	C	35	80
sample499	F	23	25	C	17	80
sample500	F	23	24	C	17	80
sample501	F	19	26	C	28	80
sample502	M	25	26	C	17	80
sample503	M	19	20	C	17	80
sample504	M	20	34	AC	17	80
sample505	F	20	26	AC	24	80
sample506	M	24	35	A	17	80
sample507	M	24	28	C	17	80
sample508	M	24	24	C	15	81
sample509	F	15	18	C	27	81
sample510	M	16	21	AC	17	81
sample511	M	16	18	C	33	81
sample512	M	19	23	AC	17	81
sample513	F	21	26	C	31	81
sample514	F	18	18	C	29	81
sample515	M	16	21	AC	17	82
sample516	F	15	17	A	18	82
sample517	F	17	17	AC	30	82
sample518	F	17	18	C	15	83
sample519	M	15	18	C	17	83
sample520	F	16	17	C	29	83
sample521	M	18	23	AC	27	83
sample522	M	25	26	C	29	83
sample523	F	18	22	C	29	83
sample524	F	15	16	C	17	84
sample525	M	14	15	C	29	84
sample526	M	15	17	AC	17	84
sample527	M	12	12	C	17	86
